# Supplementary material for: Aerococcus viridans Phage Lysin AVPL Had Lytic Activity against Streptococcus suis in a Mouse Bacteremia Model
Source: Int J Mol Sci. 2023 Nov 23;24(23):16670. doi: 10.3390/ijms242316670 (PMC10706753; doi:10.3390/ijms242316670)
Supplement: Supplementary file 1 [file ijms-24-16670-s001.zip]

Archive with 1 entries (1 files):
- ijms-2694791-supplementary.pdf
